# Supplementary material for: Local tumor control and neurological outcomes after surgery for spinal hemangioblastomas in sporadic and von Hippel–Lindau disease: A multicenter study
Source: Neuro Oncol. 2025 Feb 15;27(6):1567–78. doi: 10.1093/neuonc/noaf041 (PMC12309710; doi:10.1093/neuonc/noaf041)
Supplement: noaf041_suppl_Supplementary_Materials [file noaf041_suppl_supplementary_materials.zip]

Archive with 24 entries (23 files):
- supply/
- supply/noaf041_suppl_Supplementary_Table_S1.xlsx
- supply/noaf041_suppl_Supplementary_Table_S2.docx
- supply/noaf041_suppl_Supplementary_Table_S3.docx
- supply/noaf041_suppl_Supplementary_Table_S4.docx
- supply/noaf041_suppl_Supplementary_Table_S5.docx
- supply/noaf041_suppl_Supplementary_Table_S6.docx
- supply/noaf041_suppl_Supplementary_Figure_S5.pdf
- supply/noaf041_suppl_Supplementary_Figure_S6.pdf
- supply/noaf041_suppl_Supplementary_Figure_S7.pdf
- supply/noaf041_suppl_Supplementary_Figure_S8.pdf
- supply/noaf041_suppl_Supplementary_Figure_S9.pdf
- supply/noaf041_suppl_Supplementary_Figure_S10.pdf
- supply/noaf041_suppl_Supplementary_Figure_S11.pdf
- supply/noaf041_suppl_Supplementary_Figure_S12.pdf
- supply/noaf041_suppl_Supplementary_Figure_S13.pdf
- supply/noaf041_suppl_Supplementary_Figure_S14.pdf
- supply/noaf041_suppl_Supplementary_Figure_S15.pdf
- supply/noaf041_suppl_Supplementary_Figure_S16.pdf
- supply/noaf041_suppl_Supplementary_Material.pdf
- supply/noaf041_suppl_Supplementary_Figure_S3.pdf
- supply/noaf041_suppl_Supplementary_Figure_S4.pdf
- supply/noaf041_suppl_Supplementary_Figure_S1.pdf
- supply/noaf041_suppl_Supplementary_Figure_S2.pdf
