# Supplementary material for: Local tumor control and neurological outcomes after surgery for spinal hemangioblastomas in sporadic and von Hippel–Lindau disease: A multicenter study
Source: Neuro Oncol. 2025 Feb 15;27(6):1567–78. doi: 10.1093/neuonc/noaf041 (PMC12309710; doi:10.1093/neuonc/noaf041)
Supplement: noaf041_suppl_Supplementary_Materials [file noaf041_suppl_supplementary_materials.zip › supply/noaf041_suppl_Supplementary_Table_S1.xlsx]

## Sheet: FINALDATA-toSEND
Research Number , patient ID (e.g. Leipzig-1, San Francisco-1, Essen-1, Stanford-1, Freiburg-1)	Primary (R/P)	Sex M/F	Age	VHL S/V	Location E/C/I	Solitary S/M	Number of involved segments	Level	Cyst Y/N	Syrinx Y/N	Preop Bleed Y/N	Postop Bleed Y/N	EOR GTR/STR	Preop KPS	Preop Modified McCormick	Dischar KPS	Discharge Modified McCormick	12 months KPS	12 months modified McCormick	Surgical approach (laminectomy, hemilaminectomy, laminoplasty, fixation)	Initial MIB-1 (%) (primary tumor)	Secondary MIB-1 (%) (Recurrent tumor)	Adjuvant Treatment (radiotherpay/chemotherapy/VEGF-antibody/nothing)	Recurrence Time (mo)	Rec Y/N	Progres. Location L/D/LM	Follow-up Survival (months)	Death Y/N/U
